# Supplementary material for: Admission Point-of-Care Testing for the Clinical Care of Children with Cerebral Malaria
Source: Trop Med Infect Dis. 2024 Sep 11;9(9):210. doi: 10.3390/tropicalmed9090210 (PMC11435513; doi:10.3390/tropicalmed9090210)
Supplement: Supplementary file 1 [file tropicalmed-09-00210-s001.zip]

Archive with 1 entries (1 files):
- tropicalmed-3190635-supplementary.pdf
